# Supplementary material for: High fat diet-induced loss of pituitary plasticity in aging female mice with ablated leptin signaling in somatotropes
Source: Front Endocrinol (Lausanne). 2025 Jul 16;16:1617109. doi: 10.3389/fendo.2025.1617109 (PMC12307167; doi:10.3389/fendo.2025.1617109)
Supplement: Supplementary file 1 [file Table1.xlsx]

## Sheet: Supp Table 1 Markers
p_val	avg_log2FC	pct.1	pct.2	p_val_adj	Cell Type	Gene
0	4.78721	0.995	0.58	0	Corticotropes	Pomc
2.01628e-19	4.00894	0.014	0.001	3.32464e-15	Corticotropes	Crhr1
0	6.98099	0.875	0.026	0	Endothelia	Plvap
0	4.40389	0.788	0.05	0	Endothelia	Igfbp7
0	6.48487	0.717	0.018	0	Endothelia	Plpp1
0	6.57611	0.442	0.006	0	Endothelia	Pecam1
0	9.03804	0.831	0.03	0	FS_Connective	Apod
0	7.25472	0.842	0.049	0	FS_Connective	Mgp
0	7.89773	0.775	0.019	0	FS_Connective	Itih5
0	8.66818	0.272	0.001	0	FS_Connective	Col1a1
0	6.47583	0.921	0.105	0	Gonadotropes	Lhb
0	6.49505	0.626	0.015	0	Gonadotropes	Tgfbr3l
0	6.51407	0.62	0.033	0	Gonadotropes	Fshb
0	5.91189	0.4	0.011	0	Gonadotropes	Gnrhr
0	1.96232	0.984	0.926	0	Lactotropes	Prl
1.45303e-294	1.68287	0.267	0.086	2.3959e-290	Lactotropes	Angpt1
1.96421e-135	1.46095	0.156	0.056	3.23878e-131	Lactotropes	Edil3
4.85277e-90	1.52875	0.099	0.034	8.00173e-86	Lactotropes	Hepacam2
0	4.5811	1	0.605	0	Melanotropes	Pomc
3.28213e-91	7.5725	0.214	0.001	5.4119e-87	Melanotropes	Pax7
2.12836e-205	7.54749	0.194	0.001	3.50946e-201	Posterior_Pituitary	Lhx2
1.79732e-94	7.54874	0.089	0	2.9636e-90	Posterior_Pituitary	Nkx2-1
0	4.07319	0.984	0.907	0	Somatotropes	Gh
1.36831e-117	3.36303	0.07	0.007	2.2562e-113	Somatotropes	Ghrhr
0	4.55548	0.601	0.051	0	Sox2_Stem_cells	Mia
0	4.24565	0.582	0.054	0	Sox2_Stem_cells	Rbpms
0	4.21959	0.53	0.042	0	Sox2_Stem_cells	Aldoc
0	4.78797	0.386	0.028	0	Sox2_Stem_cells	Cyp2f2
0	5.47342	0.349	0.016	0	Sox2_Stem_cells	Lcn2
0	4.36674	0.271	0.016	0	Sox2_Stem_cells	Sox2
0	2.27721	0.988	0.54	0	Thyrotropes	Cga
0	7.4477	0.441	0.063	0	Thyrotropes	Tshb
0.000143081	4.25898	0.01	0.001	1	Thyrotropes	Trhr
2.99475e-295	4.39138	0.347	0.025	4.93804e-291	WBC	C1qa
3.35161e-169	4.50863	0.197	0.01	5.52647e-165	WBC	C1qc
1.82214e-157	4.27676	0.198	0.014	3.00453e-153	WBC	Ctss
1.3007e-137	3.65748	0.204	0.018	2.14472e-133	WBC	Tyrobp
0	3.20773	0.995	0.446	0	Unk1	Meg3
0	2.71159	0.627	0.138	0	Unk1	Kcnq1ot1
0	2.50584	0.614	0.153	0	Unk1	Nktr
0	2.36721	0.552	0.137	0	Unk1	Mycbp2
0	2.04636	0.627	0.212	0	Unk1	Peg3
0	2.29479	0.561	0.152	0	Unk1	Auts2
0	2.65945	0.525	0.121	0	Unk1	Pde10a
0	1.66324	0.617	0.255	0	Unk1	Srrm2
0	1.59947	0.628	0.267	0	Unk1	Son
0	2.02351	0.483	0.15	0	Unk1	Luc7l2
1.58e-322	1.01642	0.981	0.76	2.61e-318	Unk2	Rps3a1
2.5829e-258	0.793509	0.988	0.868	4.25894e-254	Unk2	Eef1a1
4.83381e-244	0.832033	0.984	0.852	7.97046e-240	Unk2	Rpl41
1.04885e-233	0.910299	0.952	0.736	1.72944e-229	Unk2	Rpl17
9.36479e-229	0.863548	0.971	0.782	1.54416e-224	Unk2	Rps27a
4.62459e-227	1.28672	0.808	0.519	7.62549e-223	Unk2	Scg5
3.31842e-226	1.02758	0.898	0.796	5.47174e-222	Unk2	Itm2b
3.31156e-217	1.47324	0.633	0.313	5.46044e-213	Unk2	Ssr4
7.70641e-213	0.929169	0.933	0.671	1.27071e-208	Unk2	Rps13
1.35425e-207	0.827993	0.972	0.779	2.23302e-203	Unk2	Rpl27a
1.87628e-275	1.08349	1	0.999	3.09379e-271	Unk3	Gm42418
3.10107e-181	1.02222	0.875	0.668	5.11336e-177	Unk3	AY036118
1.01313e-151	0.647275	0.949	0.869	1.67055e-147	Unk3	Eef1a1
3.25018e-123	1.22146	0.544	0.345	5.35923e-119	Unk3	Lars2
1.01519e-118	1.50819	0.412	0.251	1.67395e-114	Unk3	Hbb-bs
9.35323e-94	0.966386	0.5	0.321	1.54225e-89	Unk3	Atp5g1
7.28553e-90	0.846497	0.604	0.421	1.20131e-85	Unk3	Npm1
1.55158e-83	0.914747	0.52	0.344	2.5584e-79	Unk3	Sec61b
1.96536e-80	0.432016	0.994	0.935	3.24068e-76	Unk3	Prl
9.35414e-80	0.81447	0.585	0.408	1.5424e-75	Unk3	Rpl36al
0	2.2549	0.986	0.714	0	Unk4	Rplp1
3.00e-311	1.96446	0.975	0.73	4.94837e-307	Unk4	Rps20
6.29875e-297	1.98594	0.946	0.677	1.0386e-292	Unk4	Rps12
1.59144e-267	1.8771	0.935	0.634	2.62413e-263	Unk4	Rps3
2.76343e-259	1.79638	0.963	0.735	4.55663e-255	Unk4	Rpl26
5.56546e-235	1.73333	0.955	0.693	9.17689e-231	Unk4	Rpl13a
1.81574e-226	1.60435	0.98	0.821	2.99397e-222	Unk4	Rps8
9.02847e-202	1.65021	0.96	0.677	1.4887e-197	Unk4	Rps4x
1.69072e-200	1.48547	0.986	0.885	2.78782e-196	Unk4	Tpt1
2.11256e-197	1.6096	0.952	0.702	3.48339e-193	Unk4	Rpsa
3.79858e-224	5.53434	0.553	0.022	6.26348e-220	Unk5	Gm26632
1.20184e-202	3.7164	0.792	0.141	1.98171e-198	Unk5	Neat1
2.77088e-186	2.3108	1	0.842	4.56891e-182	Unk5	Malat1
2.14169e-145	2.54048	0.701	0.198	3.53143e-141	Unk5	Fus
2.72528e-111	4.66927	0.34	0.019	4.49372e-107	Unk5	Grin2a
4.41416e-76	2.31053	0.591	0.175	7.27851e-72	Unk5	Kcnq1ot1
2.4437e-74	3.98514	0.292	0.021	4.02942e-70	Unk5	Rmst
1.86215e-73	2.4616	0.541	0.128	3.0705e-69	Unk5	Klf6
2.84398e-71	1.74196	0.752	0.435	4.68944e-67	Unk5	Fosb
2.28626e-70	3.19246	0.447	0.075	3.76981e-66	Unk5	Gm26917
